# Supplementary material for: Host transcriptome response to heat stress and Eimeria maxima infection in meat-type chickens
Source: PLoS One. 2024 Feb 23;19(2):e0296350. doi: 10.1371/journal.pone.0296350 (PMC10889870; doi:10.1371/journal.pone.0296350)
Supplement: S1 Table — (XLSX) [file pone.0296350.s005.xlsx]

## Sheet: Sheet1
	TNc Vs HSc
Gene name	Approved name	log2FoldChange	padj
DRD5	dopamine receptor D5	-6.4947	0.0025745
CXCL13	C-X-C motif chemokine ligand 13	-5.37568	0.0103642
CXCL13L2	CXCL13L2 C-X-C motif chemokine ligand 13-like 2	-4.7988	0.00900399
CD72AG	CD72L1 CD72 molecule like 1	-3.63286	0.0141296
PLA2G5	phospholipase A2 group V	-3.46498	0.0118816
VILL	villin like	-2.92039	0.000679501
RLN3	relaxin 3	-2.91364	0.0151403
HBM	hemoglobin subunit mu	-2.72214	5.39393e-13
HBA1	hemoglobin subunit alpha 1	-2.55033	2.45618e-13
CXorf21	TLR adaptor interacting with endolysosomal SLC15A4	-2.4662	0.0492997
MMP7	matrix metallopeptidase 7	-2.40733	0.0159656
SLC5A8	solute carrier family 5 member 8	-2.35917	0.0261359
IL8	C-X-C motif chemokine ligand 8	-2.28968	0.000206906
HSP90AA1	heat shock protein 90 alpha family class A member 1	-2.23958	1.9532e-14
NOXO1	NADPH oxidase organizer 1	-2.20623	0.0180798
RF00016	Small Nucleolar RNA, C/D Box 14D	-2.14762	0.000307649
IL22	interleukin 22	-2.09977	0.00899674
FGB	fibrinogen beta chain	-2.0851	0.00264808
IL8L1	IL8L1 interleukin 8-like 1	-2.0635	0.00675606
TNFRSF13B	TNF receptor superfamily member 13B	-1.9538	0.0256059
JCHAIN	joining chain of multimeric IgA and IgM	-1.93923	3.26794e-06
IGLL1	immunoglobulin lambda like polypeptide 1	-1.9277	1.66802e-05
DNAJA1	DnaJ heat shock protein family (Hsp40) member A1	-1.86633	2.43783e-16
SLC4A1	solute carrier family 4 member 1 (Diego blood group)	-1.73242	0.000206906
CEMIP	cell migration inducing hyaluronidase 1	-1.63537	0.00110104
HSPA8	heat shock protein family A (Hsp70) member 8	-1.62183	8.98485e-07
C3	complement C3	-1.53505	0.000121061
KCNK17	potassium two pore domain channel subfamily K member 17	-1.51508	0.00122072
SOCS3	suppressor of cytokine signaling 3	-1.47914	0.00293917
MIOX	myo-inositol oxygenase	-1.47198	0.0155326
RF00016	Small Nucleolar RNA, C/D Box 14D	-1.47051	9.31909e-07
HSPH1	heat shock protein family H (Hsp110) member 1	-1.4121	3.81471e-16
HIST1H111L	H1.1 Linker Histone, Cluster Member	-1.3534	0.00505952
FOXI1	forkhead box I1	-1.32996	0.00842703
BCAT1	branched chain amino acid transaminase 1	-1.24044	0.0250344
RF00016	Small Nucleolar RNA, C/D Box 14D	-1.22716	0.00377682
DNAJA4	DnaJ heat shock protein family (Hsp40) member A4	-1.21384	3.57089e-16
IL1R2	interleukin 1 receptor type 2	-1.20144	0.00583696
TRIM27.1	TRIM27.1 tripartite motif containing 27.1	-1.16206	0.0264888
KLF9	Kruppel like factor 9	-1.06639	0.00117886
SLC12A5	solute carrier family 12 member 5	-1.06518	0.00992948
BST1	bone marrow stromal cell antigen 1	-1.04741	0.00120971
RF00004	U2 spliceosomal RNA	-1.0332	7.29772e-05
H2AFJ	H2A.J histone	-1.01919	0.046197
HSPA4L	heat shock protein family A (Hsp70) member 4 like	-1.01386	8.78326e-12
SLC16A3	solute carrier family 16 member 3	-1.00237	0.000857312
CAPNS2	calpain small subunit 2	-0.999472	0.0399116
NFKBIZ	NFKB inhibitor zeta	-0.993506	0.00433497
SERPINI1	serpin family I member 1	-0.942694	0.00923384
VCAM1	vascular cell adhesion molecule 1	-0.938962	0.0230031
TAGLN3	transgelin 3	0.839687	0.00611097
LIPG	lipase G, endothelial type	0.846908	0.0369559
SPEF2	sperm flagellar 2	0.850312	3.61679e-06
N4BP2L1	NEDD4 binding protein 2 like 1	0.851442	0.00110104
KAZALD1	Kazal type serine peptidase inhibitor domain 1	0.855054	0.000197849
PTER	phosphotriesterase related	0.861221	0.00049818
MEP1B	meprin A subunit beta	0.876195	0.0238908
HOXB3	homeobox B3	0.876492	0.0119082
RBBP8NL	RBBP8 N-terminal like	0.87846	0.0353221
GH	growth hormone 1	0.890434	0.00918703
LGR5	leucine rich repeat containing G protein-coupled receptor 5	0.893785	0.0484479
CCKAR	cholecystokinin A receptor	0.904132	0.0405628
MEP1A	meprin A subunit alpha	0.912304	0.00194009
COL24A1	collagen type XXIV alpha 1 chain	0.927952	0.0370136
C1QTNF7	C1q and TNF related 7	0.944335	0.00592813
GBE	1,4-Alpha-Glucan Branching Enzyme 1	0.955824	0.0140248
VDHAP	High Density Lipoprotein Binding Protein	0.958231	0.00426961
SMYD1	SET and MYND domain containing 1	0.979376	0.0399116
RF00211	Small Nucleolar RNA, C/D Box 35B	0.984759	0.0456177
AXDND1	axonemal dynein light chain domain containing 1	0.990983	0.040439
PTGES	prostaglandin E synthase	0.994427	3.219e-06
NTNG2	netrin G2	0.994963	0.00411667
PCTP	phosphatidylcholine transfer protein	0.997089	0.0104058
VWCE	von Willebrand factor C and EGF domains	0.998997	0.0459397
HLF	HLF transcription factor, PAR bZIP family member	1.03087	1.92938e-06
GALNT13	polypeptide N-acetylgalactosaminyltransferase 13	1.03454	0.0422685
ELAVL4	ELAV like RNA binding protein 4	1.04403	0.000759346
GRIP1	glutamate receptor interacting protein 1	1.04413	0.00674046
CHRNA7	cholinergic receptor nicotinic alpha 7 subunit	1.04567	0.0196298
GSTA2	glutathione S-transferase alpha 2	1.05351	0.013238
ARX	aristaless related homeobox	1.06745	0.0199491
MEI1	meiotic double-stranded break formation protein 1	1.10213	0.000352206
SLC16A4	solute carrier family 16 member 4	1.10983	0.0137425
AMDHD1	amidohydrolase domain containing 1	1.11094	0.00777211
RF00494	1,4-Alpha-Glucan Branching Enzyme	1.15566	3.02044e-05
MMD2	monocyte to macrophage differentiation associated 2	1.15805	0.020366
VTN	vitronectin	1.21206	7.1457e-05
CUX2	cut like homeobox 2	1.23796	0.00360732
FGFBP1	fibroblast growth factor binding protein 1	1.26048	1.15328e-05
CDHR3	cadherin related family member 3	1.31226	0.00642679
AQP5	aquaporin 5	1.42236	0.000231094
REG4	regenerating family member 4	1.52787	0.0480987
KCNS1	potassium voltage-gated channel modifier subfamily S member 1	1.53819	0.00167214
SLC16A14	solute carrier family 16 member 14	1.69913	0.0288893
FAM222A	family with sequence similarity 222 member A	1.73493	0.0443943
FAXDC2	fatty acid hydroxylase domain containing 2	1.74148	0.000219359
HAL	histidine ammonia-lyase	1.78415	0.000269068
SEBOX	SEBOX homeobox	2.69419	0.0218207
SLC6A20	solute carrier family 6 member 20	3.18876	0.0443943
SLC26A3	solute carrier family 26 member 3	4.69951	0.0109907
