# Supplementary material for: Host transcriptome response to heat stress and Eimeria maxima infection in meat-type chickens
Source: PLoS One. 2024 Feb 23;19(2):e0296350. doi: 10.1371/journal.pone.0296350 (PMC10889870; doi:10.1371/journal.pone.0296350)
Supplement: S2 Table — (XLSX) [file pone.0296350.s006.xlsx]

## Sheet: Sheet1
	TNc Vs TNi
Gene.name	Approved name	log2FoldChange	padj
CA7	carbonic anhydrase 7	-5.67222	1.059e-20
ENPP7	ectonucleotide pyrophosphatase/phosphodiesterase 7	-4.92069	9.71959e-13
CUBN	cubilin	-4.91109	1.44346e-09
PCK1	phosphoenolpyruvate carboxykinase 1	-4.85892	2.0981e-31
BPIFB3	BPI fold containing family B member 3	-4.64037	0.00013431
ADH1C	alcohol dehydrogenase 1C (class I), gamma polypeptide	-4.24597	2.43019e-06
SUSD2	sushi domain containing 2	-4.19842	4.38498e-25
ADAMTS18	ADAM metallopeptidase with thrombospondin type 1 motif 18	-4.13522	1.13644e-15
MYOM2	myomesin 2	-4.02169	9.23996e-16
SLC26A9	solute carrier family 26 member 9	-4.01866	1.4123e-05
NRAP	nebulin related anchoring protein	-3.94564	1.40372e-08
TMPRSS15	transmembrane serine protease 15	-3.90042	3.41564e-10
SLC2A2	solute carrier family 2 member 2	-3.74523	6.01918e-09
LEAP2	liver enriched antimicrobial peptide 2	-3.73044	5.02972e-20
NPY6R	neuropeptide Y receptor Y6 (pseudogene)	-3.72731	2.56112e-10
ACE	angiotensin I converting enzyme	-3.69764	2.30254e-21
LCT	lactase	-3.66369	3.50748e-18
CYP2AC1	cytochrome P450 family 2 subfamily AC polypeptide 1	-3.60245	4.31333e-08
PLEKHS1	pleckstrin homology domain containing S1	-3.59938	7.86807e-48
FAXDC2	fatty acid hydroxylase domain containing 2	-3.58122	2.06922e-20
C2H8ORF22	chromosome 2 open reading frame	-3.56769	2.50482e-06
FETUB	fetuin B	-3.47043	7.76289e-27
TRPM6	transient receptor potential cation channel subfamily M member 6	-3.37661	9.4252e-19
MEP1A	meprin A subunit alpha	-3.32472	3.20215e-15
SLC25A48	solute carrier family 25 member 48	-3.20969	3.45529e-10
CYP2C23b	Cytochrome P450 family 2 subfamily C polypeptide 23	-3.19709	3.54413e-39
CYP1A2	cytochrome P450 family 1 subfamily A member 2	-3.1071	2.89954e-05
G6PC	glucose-6-phosphatase catalytic subunit 1	-3.0998	1.40604e-21
MME	membrane metalloendopeptidase	-3.02708	2.10562e-17
CYP4V2	cytochrome P450 family 4 subfamily V member 2	-2.92188	1.98619e-20
CYP1A1	cytochrome P450 family 1 subfamily A member 1	-2.89307	0.000491114
ALDH1A1	aldehyde dehydrogenase 1 family member A1	-2.86756	1.94401e-05
COL9A1	collagen type IX alpha 1 chain	-2.84808	8.59268e-05
SLC7A9	solute carrier family 7 member 9	-2.84722	1.68867e-22
S100B	S100 calcium binding protein B	-2.82213	4.66672e-09
FABP6	fatty acid binding protein 6	-2.80607	1.58529e-09
PRKG2	protein kinase cGMP-dependent 2	-2.79938	2.12596e-16
CALB1	calbindin 1	-2.79915	0.00105382
ETNPPL	ethanolamine-phosphate phospho-lyase	-2.71818	6.60604e-11
CYP2D6	cytochrome P450 family 2 subfamily D member 6	-2.71443	1.10747e-53
AGMO	alkylglycerol monooxygenase	-2.69731	5.77529e-16
FABP1	fatty acid binding protein 1	-2.69573	4.53917e-28
TMEM86A	transmembrane protein 86A	-2.66971	6.34802e-08
FMO4	flavin containing dimethylaniline monoxygenase 4	-2.63944	3.47637e-29
SLC34A2	solute carrier family 34 member 2	-2.63367	3.08791e-08
RFX4	regulatory factor X4	-2.62816	0.00225857
OSGIN1	oxidative stress induced growth inhibitor 1	-2.61024	3.562e-38
GLUL	glutamate-ammonia ligase	-2.55336	9.0409e-24
KL	klotho	-2.53106	0.000638018
DAO	D-amino acid oxidase	-2.52983	5.57578e-52
CEBPB	CCAAT enhancer binding protein beta	2.51077	1.80904e-26
EGR4	early growth response 4	2.54311	0.000627756
MYBPC1	myosin binding protein C1	2.56963	0.00177937
FGFBP1	fibroblast growth factor binding protein 1	2.57077	3.00411e-18
SOCS1	suppressor of cytokine signaling 1	2.58963	2.23909e-27
CYP26B1	cytochrome P450 family 26 subfamily B member 1	2.59078	1.65897e-20
SLC6A17	solute carrier family 6 member 17	2.62286	5.88751e-05
ITGA2	integrin subunit alpha 2	2.62623	9.27302e-15
ADM	adrenomedullin	2.6509	1.41271e-25
NRG1	neuregulin 1	2.71045	2.54683e-14
RAB11B	RAB11B, member RAS oncogene family	2.71521	2.82372e-14
LYG2	lysozyme g2	2.76027	0.00035175
IL1R2	interleukin 1 receptor type 2	2.77269	5.54172e-14
LIPG	lipase G, endothelial type	2.82647	1.93693e-26
F13A1	coagulation factor XIII A chain	2.82961	0.00344507
CRLF1	cytokine receptor like factor 1	2.88776	1.85516e-06
INHBA	inhibin subunit beta A	2.89961	1.53063e-08
IL1B	interleukin 1 beta	2.92674	2.29587e-12
G0S2	G0/G1 switch 2	2.95646	0.000180622
TLR15	Toll-like receptors 15	2.99211	1.89559e-17
ETV4	ETS variant transcription factor 4	3.02204	5.20774e-30
VWA2	von Willebrand factor A domain containing 2	3.07012	4.93386e-06
CRABP2	cellular retinoic acid binding protein 2	3.09115	9.64957e-11
KCNJ5	potassium inwardly rectifying channel subfamily J member 5	3.11232	6.77781e-32
STC1	stanniocalcin 1	3.30654	2.35551e-10
HPX	hemopexin	3.31003	9.30962e-08
ART1	ADP-ribosyltransferase 1	3.35882	7.47353e-38
ACOD1	aconitate decarboxylase 1	3.36529	6.43629e-15
WNT5B	Wnt family member 5B	3.39778	1.22116e-13
MMP9	matrix metallopeptidase 9	3.4318	4.33521e-14
EXFABP	Extracellular fatty acid-binding protein	3.43445	8.78846e-13
TMEM61	transmembrane protein 61	3.52979	4.43603e-39
HSPB9	heat shock protein family B (small) member 9	3.56915	0.000805652
IFNG	interferon gamma	3.61683	1.25962e-34
SH3BGR	SH3 domain binding glutamate rich protein	3.63744	5.45267e-13
NOS2	nitric oxide synthase 2	3.67638	9.51053e-25
SLC16A3	solute carrier family 16 member 3	3.76759	3.05504e-54
HGF	hepatocyte growth factor	3.88339	2.00829e-17
IL12B	interleukin 12B	4.00002	1.25521e-05
CCL4	C-C motif chemokine ligand 4	4.05648	6.76015e-22
CCAH221	C-C motif chemokine ligand 26	4.06638	1.59786e-09
IL4I1	interleukin 4 induced 1	4.1012	2.27178e-35
CHRDL2	chordin like 2	4.26297	1.46301e-14
KRT19	keratin 19	4.38566	5.99931e-19
OCSTAMP	osteoclast stimulatory transmembrane protein	4.39914	3.09229e-10
SPP1	secreted phosphoprotein 1	4.58137	6.24617e-08
WNT9A	Wnt family member 9A	4.7607	7.67603e-15
CSF3	colony stimulating factor 3	5.81223	6.07983e-08
MMP7	matrix metallopeptidase 7	6.33434	3.58934e-20
S100A9	S100 calcium binding protein A9	6.35914	8.78959e-10
