# Supplementary material for: Host transcriptome response to heat stress and Eimeria maxima infection in meat-type chickens
Source: PLoS One. 2024 Feb 23;19(2):e0296350. doi: 10.1371/journal.pone.0296350 (PMC10889870; doi:10.1371/journal.pone.0296350)
Supplement: S3 Table — (XLSX) [file pone.0296350.s007.xlsx]

## Sheet: Sheet1
	HSc Vs HSi
Gene name	Approved name	log2FoldChange	padj
SLC6A20	solute carrier family 6 member 20	-4.59933	3.13734e-05
BPIFB3	BPI fold containing family B member 3	-4.11246	0.000296702
CYP4B7	Cytochrome P450 4B1	-4.03901	0.00035009
ADH1C	alcohol dehydrogenase 1C (class I), gamma polypeptide	-3.92331	1.11532e-06
ETNPPL	ethanolamine-phosphate phospho-lyase	-3.88154	5.97789e-09
SLC26A3	solute carrier family 26 member 3	-3.53437	0.0254325
TFF2	trefoil factor 2	-3.40121	8.87271e-05
FAM180A	family with sequence similarity 180 member A	-2.91731	5.50313e-06
SPIA1	SERPIN domain-containing protein	-2.59287	0.0020608
ADAMTS18	ADAM metallopeptidase with thrombospondin type 1 motif 18	-2.38585	0.00139969
STC2	stanniocalcin 2	-2.3153	5.64838e-06
COL9A1	collagen type IX alpha 1 chain	-2.28221	0.000334741
RGCC	regulator of cell cycle	-2.2822	0.00106478
NRAP	nebulin related anchoring protein	-2.26897	0.000209791
SLC5A12	solute carrier family 5 member 12	-2.23302	0.0470464
S100B	S100 calcium binding protein B	-2.19446	2.25121e-11
ADH6	alcohol dehydrogenase 6 (class V)	-2.19371	0.00415636
DDO	D-aspartate oxidase	-2.18196	0.0003883
GYS2	glycogen synthase 2	-2.16707	3.49061e-07
TTR	transthyretin	-2.13703	9.78443e-05
FGF19	fibroblast growth factor 19	-2.08638	0.000532662
DFNA5	gasdermin E	-2.02895	0.00205013
SEBOX	SEBOX homeobox	-2.01525	0.0399624
MAOB	monoamine oxidase B	-1.94348	8.43239e-10
MYOM2	myomesin 2	-1.93259	3.37645e-07
CUX2	cut like homeobox 2	-1.9126	2.35353e-06
RD3	RD3 regulator of GUCY2D	-1.88751	0.000217386
17.5	lectin-like protein; type II transmembrane protein	-1.81666	0.0187811
G6PC	glucose-6-phosphatase catalytic subunit 1	-1.65458	0.00367988
CDHR3	cadherin related family member 3	-1.63661	1.317e-05
SIAH3	siah E3 ubiquitin protein ligase family member 3	-1.62403	4.77498e-06
TMEM86A	transmembrane protein 86A	-1.62398	5.55209e-08
SPATA4	spermatogenesis associated 4	-1.5604	0.0388632
BMP3	bone morphogenetic protein 3	-1.55804	0.000113451
PHLDA3	pleckstrin homology like domain family A member 3	-1.54218	0.0371466
gga-mir-135a-1	Gga-micro RNA 135a-1	-1.53943	0.0112475
CUBN	cubilin	-1.53068	0.00928712
LOXL4	lysyl oxidase like 4	-1.5155	4.88097e-06
ANO5	anoctamin 5	-1.48287	7.13646e-06
SLC7A9	solute carrier family 7 member 9	-1.4813	9.32475e-08
TBX19	T-box transcription factor 19	-1.47971	0.0238649
FETUB	fetuin B	-1.47249	4.51288e-05
MYO16	myosin XVI	-1.45863	0.0251752
GDF9	growth differentiation factor 9	-1.44551	0.0112475
MMEL1	membrane metalloendopeptidase like 1	-1.44526	0.0312155
SFRP1	secreted frizzled related protein 1	-1.43977	4.93988e-09
DSEL	dermatan sulfate epimerase like	-1.43097	8.43392e-05
NWD2	NACHT and WD repeat domain containing 2	-1.43003	0.0307768
AXDND1	axonemal dynein light chain domain containing 1	-1.42561	0.0017186
MYOM3	myomesin 3	-1.42167	2.4676e-06
MYBPC1	myosin binding protein C1	1.60682	0.0211795
NPM3	nucleophosmin/nucleoplasmin 3	1.61552	1.99149e-07
RASD1	ras related dexamethasone induced 1	1.61907	4.1653e-07
GBP	Guanylate binding protein	1.62079	0.00214997
ANKRD1	ankyrin repeat domain 1	1.6707	0.0471606
KCNJ5	potassium inwardly rectifying channel subfamily J member 5	1.67559	1.73296e-06
RF00334	Small Nucleolar RNA, H/ACA Box 3C	1.68372	0.00195478
BATF3	basic leucine zipper ATF-like transcription factor 3	1.68492	4.52606e-06
NOXO1	NADPH oxidase organizer 1	1.71311	0.000229847
CXCL13L2	C-X-C motif chemokine ligand 13	1.73515	0.047475
IL22	interleukin 22	1.7358	0.0102015
SLC7A5	solute carrier family 7 member 5	1.75952	0.00128919
gga-mir-6652	Gga-micro RNA 6652	1.761	1.23564e-05
SH3BGR	SH3 domain binding glutamate rich protein	1.79833	0.00090516
CCAH221	C-C motif chemokine ligand 26	1.81126	0.00572697
FOXD2	forkhead box D2	1.83549	0.0171838
HPX	hemopexin	1.87487	0.00328293
TM4SF19	transmembrane 4 L six family member 19	1.88265	3.09984e-07
NPTX1	neuronal pentraxin 1	1.95296	0.0186372
CLDN1	claudin 1	1.97845	0.00943161
FAH	fumarylacetoacetate hydrolase	2.04251	0.00013113
TNFRSF6B	TNF receptor superfamily member 6b	2.05448	1.86592e-07
VWA2	von Willebrand factor A domain containing 2	2.05949	0.00258022
STRIP2	striatin interacting protein 2	2.0822	0.0342415
SOCS1	suppressor of cytokine signaling 1	2.08224	7.77507e-10
ACOD1	aconitate decarboxylase 1	2.1167	1.00749e-11
SEMA7A	semaphorin 7A (John Milton Hagen blood group)	2.14352	1.95687e-05
TMEM61	transmembrane protein 61	2.18872	1.26766e-06
SOCS3	suppressor of cytokine signaling 3	2.22996	6.32911e-10
GAL3ST2	galactose-3-O-sulfotransferase 2	2.34261	0.0223176
KCNA3	potassium voltage-gated channel subfamily A member 3	2.47264	7.46693e-12
AVD	Avidin	2.59095	0.00244041
IL4I1	interleukin 4 induced 1	2.60702	7.29074e-08
CCL4	C-C motif chemokine ligand 4	2.63076	6.26625e-08
CRABP2	cellular retinoic acid binding protein 2	2.66893	0.0393776
IFNG	interferon gamma	2.72877	1.02151e-08
ANKFN1	ankyrin repeat and fibronectin type III domain containing 1	2.75141	1.64354e-07
SLC16A3	solute carrier family 16 member 3	2.76711	0.000661575
PDX1	pancreatic and duodenal homeobox 1	2.88822	0.00095421
VILL	villin like	2.90805	0.0111741
AJAP1	adherens junctions associated protein 1	2.90972	0.000483133
LYG2	lysozyme g2	3.07855	0.0230135
CRHBP	corticotropin releasing hormone binding protein	3.17065	0.00342713
MMP7	matrix metallopeptidase 7	3.74719	2.96053e-13
GJB3	gap junction protein beta 3	3.80711	0.00507255
WNT9A	Wnt family member 9A	4.03985	7.73071e-07
NIPAL4	NIPA like domain containing 4	4.24552	0.000174402
PKP1	plakophilin 1	5.57727	4.63699e-05
VRTN	vertebrae development associated	5.93758	0.00107031
ELOVL3	ELOVL fatty acid elongase 3	6.51912	5.13479e-05
