# Supplementary material for: Host transcriptome response to heat stress and Eimeria maxima infection in meat-type chickens
Source: PLoS One. 2024 Feb 23;19(2):e0296350. doi: 10.1371/journal.pone.0296350 (PMC10889870; doi:10.1371/journal.pone.0296350)
Supplement: S4 Table — (XLSX) [file pone.0296350.s008.xlsx]

## Sheet: Sheet1
	TNi vs. HSi
Gene name	Approved name	log2FoldChange	padj
S100A9	S100 calcium binding protein A9	-5.88024	1.5437e-06
MMP7	matrix metallopeptidase 7	-4.99281	5.299e-31
CSF3	colony stimulating factor 3	-4.28398	7.05168e-05
HSPB9	heat shock protein family B (small) member 9	-4.12981	4.56663e-06
SPP1	secreted phosphoprotein 1	-4.06792	1.60163e-07
MMP9	matrix metallopeptidase 9	-3.87702	1.1441e-06
SLC6A20	solute carrier family 6 member 20	-3.58816	2.41893e-05
ATP6V0D2	ATPase H+ transporting V0 subunit d2	-3.56959	6.65129e-08
OCSTAMP	osteoclast stimulatory transmembrane protein	-3.4491	3.05493e-07
MMP13	matrix metallopeptidase 13	-3.39356	0.000950237
EXFABP	Extracellular fatty acid-binding protein	-3.28383	3.64595e-06
KRT19	keratin 19	-3.14682	1.54827e-09
NOS2	nitric oxide synthase 2	-3.13156	2.79062e-20
IL1R2	interleukin 1 receptor type 2	-3.08966	2.23958e-13
F13A1	coagulation factor XIII A chain	-3.04185	0.00741944
IL8	C-X-C motif chemokine ligand 8	-3.03693	3.14639e-07
CAPN3	calpain 3	-2.87851	2.77524e-09
IL8L1	interleukin 8-like 1	-2.76166	1.03916e-17
AVD	Avidin	-2.57195	3.6924e-12
TLR15	Toll-like receptor 15	-2.53064	1.78464e-19
IL1B	interleukin 1 beta	-2.49233	1.13097e-07
HPX	hemopexin	-2.46849	2.19367e-05
RLN3	relaxin 3	-2.46712	0.0023377
CHRDL2	chordin like 2	-2.40711	0.015771
HBM	hemoglobin subunit mu	-2.3469	0.0106659
IL12B	interleukin 12B	-2.34549	0.0107085
HBA1	hemoglobin subunit alpha 1	-2.32088	0.0111946
TRIM27.1	Tripartite Motif-Containing Protein 27	-2.284	0.00087185
INHBA	inhibin subunit beta A	-2.23389	0.00531047
G0S2	G0/G1 switch 2	-2.22884	0.00267098
SLC4A1	solute carrier family 4 member 1 (Diego blood group)	-2.2241	0.0468896
MMP10	matrix metallopeptidase 10	-2.16837	0.0198252
IL4I1	interleukin 4 induced 1	-2.16438	2.94026e-09
HGF	hepatocyte growth factor	-2.09834	0.00149199
WNT5B	Wnt family member 5B	-2.07408	0.000725807
LCA5L	lebercilin LCA5 like	-2.06264	0.00374567
BEST4	bestrophin 4	-2.05683	3.49261e-07
IL20RA	interleukin 20 receptor subunit alpha	-2.04838	3.62478e-09
CCL4	C-C motif chemokine ligand 4	-2.04207	4.82343e-09
CRLF1	cytokine receptor like factor 1	-2.02289	0.00218658
SLC16A3	solute carrier family 16 member 3	-2.01806	0.0136498
SLC2A9	solute carrier family 2 member 9	-2.0176	2.54974e-05
RHOV	ras homolog family member V	-1.99908	0.000494837
SH3BGR	SH3 domain binding glutamate rich protein	-1.99576	0.0002125
CD300L-S1	antigen-like family member	-1.98591	5.88167e-08
CCAH221	chemokine ah221	-1.97539	0.000228604
DKK2	dickkopf WNT signaling pathway inhibitor 2	-1.95137	0.00679994
ACOD1	aconitate decarboxylase 1	-1.90716	3.69709e-13
KCNJ5	potassium inwardly rectifying channel subfamily J member 5	-1.90636	3.69709e-13
MLKL	mixed lineage kinase domain like pseudokinase	-1.89747	0.001595
USP2	ubiquitin specific peptidase 2	1.95375	2.70328e-07
MEP1B	meprin A subunit beta	1.95863	1.6439e-19
G6PC	glucose-6-phosphatase catalytic subunit 1	1.96155	1.89441e-05
C2H8ORF22	chromosome 2 open reading frame	1.97174	0.00393447
GLUL	glutamate-ammonia ligase	1.98511	1.14113e-08
DAO	D-amino acid oxidase	2.02274	2.97876e-08
SLC16A5	amine oxidase copper containing 1	2.03877	5.17573e-10
AGMO	solute carrier family 16 member 5	2.0427	4.23512e-11
SLC34A2	alkylglycerol monooxygenase	2.04648	0.004321
AKR1E2	solute carrier family 34 member 2	2.057	1.95144e-24
APOA1	aldo-keto reductase family 1 member E2	2.06685	2.33182e-09
PLEKHS1	apolipoprotein A1	2.07635	8.13627e-07
PRKG2	pleckstrin homology domain containing S1	2.12841	6.18215e-08
KLB	protein kinase cGMP-dependent 2	2.155	1.56893e-08
CALB1	klotho beta	2.20265	0.0474111
OSGIN1	calbindin 1	2.21339	6.9553e-18
MME	oxidative stress induced growth inhibitor 1	2.244	1.03595e-07
CYP2C23b	membrane metalloendopeptidase	2.26528	1.67835e-22
FMO4	Flavin Containing Dimethylaniline Monoxygenase 4	2.28105	3.71696e-18
CYP1A2	flavin containing dimethylaniline monoxygenase 4	2.28711	0.0070317
FETUB	cytochrome P450 family 1 subfamily A member 2	2.29516	1.33246e-10
AMN	fetuin B	2.3327	1.50534e-12
CASP14	amnion associated transmembrane protein	2.42661	1.36753e-08
APOA5	apolipoprotein A5	2.43279	1.31988e-12
APOC3	apolipoprotein C3	2.43893	1.17134e-05
FABP6	fatty acid binding protein 6	2.45918	1.53368e-10
LCT	lactase	2.47437	9.41355e-06
FABP1	fatty acid binding protein 1	2.62638	7.52881e-10
NPY6R	neuropeptide Y receptor Y6 (pseudogene)	2.78102	1.45208e-07
PPIL6	peptidylprolyl isomerase like 6	2.78347	0.00977217
APOA4	apolipoprotein A4	2.82531	2.59878e-07
CYP1A1	cytochrome P450 family 1 subfamily A member 1	2.84436	0.00301507
MYOM2	myomesin 2	2.85237	4.28131e-07
TMPRSS15	transmembrane serine protease 15	2.92791	6.63376e-05
CYP2AC1	Meprin A Subunit Alpha	2.93735	0.000151773
MEP1A	meprin A subunit alpha	2.95607	7.93474e-12
SLC25A48	solute carrier family 25 member 48	3.03119	1.01323e-10
SLC2A2	solute carrier family 2 member 2	3.10389	6.02644e-06
SLC26A9	solute carrier family 26 member 9	3.11512	0.00143586
LEAP2	liver enriched antimicrobial peptide 2	3.12692	7.89467e-07
ACE	angiotensin I converting enzyme	3.21279	4.57871e-17
LRTM2	leucine rich repeats and transmembrane domains 2	3.41378	0.00161206
CUBN	cubilin	3.48332	0.000195834
PCK1	phosphoenolpyruvate carboxykinase 1	3.54232	9.38257e-17
SUSD2	sushi domain containing 2	3.55986	7.37546e-10
ENPP7	ectonucleotide pyrophosphatase/phosphodiesterase 7	3.81251	1.06751e-06
FAXDC2	fatty acid hydroxylase domain containing 2	3.93584	1.67244e-08
HIST2H4B	H4 clustered histone 15	4.85053	0.00899609
TMC2	transmembrane channel like 2	5.34903	1.09584e-05
CA7	carbonic anhydrase 7	5.44098	1.71577e-06
